# Supplementary material for: Neuroprotective Effect of 4-Phenylbutyric Acid against Photo-Stress in the Retina
Source: Antioxidants (Basel). 2021 Jul 20;10(7):1147. doi: 10.3390/antiox10071147 (PMC8301054; doi:10.3390/antiox10071147)
Supplement: Supplementary file 1 [file antioxidants-10-01147-s001.zip]

Archive with 1 entries (1 files):
- antioxidants-1284889-supplementary.pdf
